# Supplementary material for: Single MVA-SARS-2-ST/N Vaccination Rapidly Protects K18-hACE2 Mice against a Lethal SARS-CoV-2 Challenge Infection
Source: Viruses. 2024 Mar 8;16(3):417. doi: 10.3390/v16030417 (PMC10974247; doi:10.3390/v16030417)
Supplement: Supplementary file 1 [file viruses-16-00417-s001.zip]

Archive with 1 entries (1 files):
- viruses-2889978-supplementary.pdf
